# Supplementary material for: Solubilization of Trans-Resveratrol in Some Mono-Solvents and Various Propylene Glycol + Water Mixtures
Source: Molecules. 2021 May 21;26(11):3091. doi: 10.3390/molecules26113091 (PMC8196874; doi:10.3390/molecules26113091)
Supplement: Supplementary file 1 [file molecules-26-03091-s001.zip]

Archive with 1 entries (1 files):
- molecules-1213603-supplementary.pdf
